# Supplementary material for: Twelve-Week Curcumin Supplementation Improves Glucose Homeostasis and Gut Health in Prediabetic Older Adults: A Pilot, Double-Blind, Placebo-Controlled Trial
Source: Nutrients. 2025 Jun 29;17(13):2164. doi: 10.3390/nu17132164 (PMC12251931; doi:10.3390/nu17132164)
Supplement: Supplementary file 1 [file nutrients-17-02164-s001.zip]

Archive with 1 entries (1 files):
- nutrients-3674535-supplementary.pdf
